# Supplementary material for: Empagliflozin Protects Against Oxidative Stress in the Diabetic Brain by Inducing H2S Formation
Source: Pharmaceuticals (Basel). 2025 Aug 25;18(9):1259. doi: 10.3390/ph18091259 (PMC12472424; doi:10.3390/ph18091259)
Supplement: Supplementary file 1 [file pharmaceuticals-18-01259-s001.zip]

Archive with 1 entries (1 files):
- pharmaceuticals-3774483-supplementary.pdf
